# Supplementary material for: Hemin attenuates response of primary rat adipocytes to adrenergic stimulation
Source: PeerJ. 2021 Sep 2;9:e12092. doi: 10.7717/peerj.12092 (PMC8418796; doi:10.7717/peerj.12092)
Supplement: Supplemental Information 1 [file peerj-09-12092-s001.xlsx]

## Sheet: Arkusz1
Figure 1A
Lipogenesis-basal		Lipogenesis-stimulated		with Hemin		CPM
36955		78045		78725
37240		78475		78010
35145		78910		74860
35151		74425		79865
39996		78285		79918
38760		75905		60585
37905		78625		71725
40660		77330		64495
40945		76151		61250
38665		71725		67260
37815		71960		71145
39050		71953		71525
38760		72615		74950
39140		72175		74195
40092		73245		73336

## Sheet: Arkusz2
Figure1B		absorbance
Lactate	basal	with insulin		with hemin
0.184		0.312		0.336
0.2		0.28		0.324
0.192		0.281		0.304
0.188		0.301		0.282
0.219		0.324		0.364
0.216		0.296		0.376
0.233		0.312		0.32
0.264		0.248		0.336
0.228		0.26		0.352
0.256		0.299		0.371
0.288		0.331		0.28
0.304		0.384		0.248
0.226		0.339		0.247
0.232		0.361		0.272
0.305		0.385		0.243

## Sheet: Arkusz3
Figure2
lipolysis-absorbance
basal		Epi G3		Epi and H G3		Epi G12		Epi G12 H
0.05		0.283		0.188		0.313		0.201
0.043		0.261		0.173		0.322		0.224
0.052		0.27		0.165		0.33		0.211
0.063		0.274		0.163		0.341		0.205
0.06		0.295		0.213		0.327		0.204
0.065		0.317		0.231		0.365		0.264
0.072		0.291		0.214		0.359		0.258
0.073		0.334		0.22		0.362		0.243
0.076		0.32		0.237		0.39		0.251
0.068		0.312		0.233		0.361		0.24
0.079		0.287		0.204		0.367		0.23
0.088		0.291		0.203		0.349		0.218
0.086		0.292		0.206		0.345		0.245
0.069		0.295		0.215		0.361		0.229
0.082		0.279		0.209		0.367		0.214

## Sheet: Arkusz4
Figure3
lipolysis-absorbance
basal		Epi		Epi+H		Epi+SnMP		Epi+H+SnMP
0.08		0.315		0.233		0.314		0.221
0.065		0.307		0.222		0.326		0.213
0.084		0.307		0.235		0.323		0.216
0.074		0.323		0.216		0.328		0.204
0.082		0.33		0.235		0.31		0.211
0.079		0.282		0.21		0.297		0.222
0.065		0.277		0.23		0.302		0.235
0.064		0.276		0.223		0.291		0.201
0.074		0.293		0.226		0.28		0.219
0.098		0.28		0.192		0.289		0.228
0.052		0.259		0.195		0.283		0.181
0.057		0.254		0.201		0.264		0.179
0.049		0.263		0.213		0.241		0.194
0.05		0.261		0.189		0.257		0.197
0.044		0.268		0.204		0.249		0.186

## Sheet: Arkusz5
Figure3
lypolysis-absorbance
basal		Epi Ala		Epi Ala H		Epi Succ		Epi Succ H
0.061		0.203		0.12		0.206		0.132
0.058		0.206		0.103		0.181		0.126
0.071		0.221		0.107		0.212		0.124
0.06		0.208		0.126		0.207		0.12
0.058		0.215		0.129		0.188		0.141
0.055		0.182		0.136		0.212		0.162
0.052		0.171		0.138		0.247		0.163
0.049		0.17		0.141		0.225		0.167
0.046		0.177		0.147		0.251		0.15
0.057		0.202		0.144		0.251		0.152
0.065		0.226		0.124		0.229		0.14
0.069		0.22		0.149		0.212		0.154
0.071		0.234		0.143		0.238		0.147
0.076		0.228		0.166		0.235		0.169
0.07		0.201		0.162		0.247		0.156

## Sheet: Arkusz6
Figure4
lipolysis-absorbance
basal		DB		DB H		For		For H
0.065		0.166		0.16		0.225		0.2
0.068		0.167		0.175		0.228		0.233
0.057		0.194		0.17		0.247		0.227
0.072		0.167		0.174		0.202		0.199
0.067		0.178		0.18		0.198		0.225
0.083		0.17		0.173		0.172		0.168
0.069		0.189		0.164		0.174		0.16
0.071		0.164		0.165		0.185		0.157
0.073		0.161		0.181		0.172		0.153
0.073		0.163		0.168		0.191		0.159
0.062		0.22		0.185		0.193		0.184
0.06		0.223		0.221		0.178		0.186
0.071		0.239		0.199		0.179		0.173
0.075		0.226		0.226		0.17		0.16
0.079		0.234		0.233		0.171		0.183

## Sheet: Arkusz7
Figure5
lipolysis-absorbance
basal		Iso		Iso H		DP		DP H
0.058		0.34		0.223		0.203		0.205
0.063		0.346		0.221		0.205		0.181
0.061		0.348		0.229		0.186		0.186
0.065		0.345		0.247		0.181		0.16
0.066		0.337		0.234		0.197		0.162
0.071		0.318		0.256		0.159		0.204
0.074		0.315		0.269		0.164		0.188
0.071		0.304		0.261		0.175		0.185
0.067		0.309		0.276		0.163		0.206
0.063		0.317		0.257		0.17		0.208
0.071		0.306		0.278		0.152		0.171
0.073		0.319		0.274		0.156		0.172
0.077		0.303		0.265		0.155		0.179
0.068		0.309		0.279		0.161		0.174
0.072		0.305		0.28		0.156		0.188

## Sheet: Arkusz8
Figure6
lipolysis-absorbance				G3		G3		G12
basal		Epi		Epi Ins		Epi Ins H		Epi		Epi Ins		Epi Ins H
0.055		0.252		0.161		0.116		0.336		0.221		0.134
0.052		0.283		0.174		0.101		0.31		0.237		0.123
0.057		0.275		0.161		0.107		0.317		0.208		0.121
0.053		0.268		0.162		0.113		0.322		0.22		0.119
0.069		0.269		0.165		0.11		0.322		0.203		0.13
0.064		0.329		0.162		0.108		0.341		0.198		0.148
0.071		0.328		0.158		0.117		0.35		0.196		0.141
0.072		0.331		0.161		0.106		0.367		0.185		0.156
0.076		0.309		0.144		0.098		0.385		0.187		0.155
0.078		0.308		0.155		0.094		0.369		0.186		0.159
0.069		0.293		0.189		0.127		0.355		0.219		0.153
0.078		0.302		0.188		0.131		0.364		0.23		0.162
0.079		0.298		0.214		0.14		0.37		0.228		0.17
0.069		0.3		0.185		0.143		0.375		0.226		0.157
0.077		0.282		0.185		0.136		0.371		0.234		0.158

## Sheet: Arkusz9
MTT - absorbance
control		Hemin
0.202		0.173
0.206		0.179
0.19		0.2
0.209		0.201
0.18		0.119
0.257		0.259
0.267		0.251
0.275		0.255
0.263		0.249
0.249		0.265
0.233		0.217
0.215		0.238
0.209		0.211
0.247		0.243
0.213		0.233
